# Supplementary material for: Epidemiologic Investigation and Genetic Variation Analysis of PRRSV, PCV2, and PCV3 in Guangdong Province, China from 2020 to 2022
Source: Viruses. 2024 Oct 29;16(11):1687. doi: 10.3390/v16111687 (PMC11598979; doi:10.3390/v16111687)
Supplement: Supplementary file 1 [file viruses-16-01687-s001.zip]

Archive with 4 entries (4 files):
- Supplementary Material.pdf
- Working sheets-PCV2 reference strains.xlsx
- Working sheets-PCV3 reference strains.xlsx
- Working sheets-PRRSV reference strains.xlsx
