# Supplementary material for: Epidemiologic Investigation and Genetic Variation Analysis of PRRSV, PCV2, and PCV3 in Guangdong Province, China from 2020 to 2022
Source: Viruses. 2024 Oct 29;16(11):1687. doi: 10.3390/v16111687 (PMC11598979; doi:10.3390/v16111687)
Supplement: Supplementary file 1 [file viruses-16-01687-s001.zip › Working sheets-PCV2 reference strains.xlsx]

## Sheet: Working sheets-PCV2 reference s
ID	Organism	Definition	country	Accessions	strain	collection_date
AB072301.1	Porcine circovirus 2	Porcine circovirus 2 DNA, complete genome, strain: No.33	Japan	AB072301	No.33	2001
AF027217.1	Porcine circovirus 2	Porcine circovirus 2 strain pmws PCV, complete genome	Canada	AF027217	pmws PCV	1997
AF117753.1	Porcine circovirus type 2-D	Porcine circovirus type 2-D, complete genome	Canada	AF117753	2-D	1999
AY181946.1	Porcine circovirus 2	Porcine circovirus type 2 strain TJ, complete genome	China	AY181946	TJ	2002
AY288133.1	Porcine circovirus 2	Porcine circovirus type 2 strain S2, complete genome	China	AY288133	S2	2003
AY321987.1	Porcine circovirus 2	Porcine circovirus 2 strain Fh18, complete genome	France	AY321987	Fh18	2003
AY322001.1	Porcine circovirus 2	Porcine circovirus 2 strain Fh21, complete genome	France	AY322001	Fh21	2003
AY322004.1	Porcine circovirus 2	Porcine circovirus 2 strain Fh17, complete genome	France	AY322004	Fh17	2003
AY424404.1	Porcine circovirus 2	Porcine circovirus 2 isolate AUT4, complete genome	Austria	AY424404	AUT4	2003
AY484410.1	Porcine circovirus 2	Porcine circovirus 2 isolate NL_Control_4, complete genome	Netherlands	AY484410	NL_Control_4	2003
DQ220731.1	Porcine circovirus 2	Porcine circovirus 2 strain FMV05-7098, complete genome	Canada	DQ220731	FMV05-7098	2005
DQ364650.1	Porcine circovirus 2	Porcine circovirus 2 isolate BRA1, complete genome	Brazil	DQ364650	BRA1	2006
EU148503.1	Porcine circovirus 2	Porcine circovirus 2 isolate DK1980PMWSfree, complete genome	Denmark	EU148503	DK1980PMWSfree	2007
EU148504.1	Porcine circovirus 2	Porcine circovirus 2 isolate DK1987PMWSfree, complete genome	Denmark	EU148504	DK1987PMWSfree	2007
EU148505.1	Porcine circovirus 2	Porcine circovirus 2 isolate DK1990PMWSfree, complete genome	Denmark	EU148505	DK1990PMWSfree	2007
FJ998185.1	Porcine circovirus 2	Porcine circovirus 2 strain SCNB/CHA/05, complete genome	China	FJ998185	SCNB/CHA/05	2005
FN398025.1	Porcine circovirus 2	Porcine circovirus 2, complete genome, isolate Villa Clara V4	Cuba	FN398025	Villa Clara V4	2009
GU049340.1	Porcine circovirus 2	Porcine circovirus 2 strain Imp.1010-Stoon, complete genome	Spain	GU049340	1010-Stoon	2007
HM776452.1	Porcine circovirus 2	Porcine circovirus 2 isolate YN-8, complete genome	China	HM776452	YN-8	2009
HQ202972.1	Porcine circovirus 2	Porcine circovirus 2 isolate YL5, complete genome	China	HQ202972	YL5	2010
HQ395030.1	Porcine circovirus 2	Porcine circovirus 2 strain 09HaiN1, complete genome	China	HQ395030	09HaiN1	2010
HQ395056.1	Porcine circovirus 2	Porcine circovirus 2 strain 10GX, complete genome	China	HQ395056	10GX	2010
HQ395058.1	Porcine circovirus 2	Porcine circovirus 2 strain 10QH, complete genome	China	HQ395058	10QH	2010
HQ395060.1	Porcine circovirus 2	Porcine circovirus 2 strain 10BJ-2, complete genome	China	HQ395060	10BJ-2	2010
JQ692110.1	Porcine circovirus 2	Porcine circovirus 2 isolate 06-06274, complete genome	USA	JQ692110	06-06274	2006
JX099783.1	Porcine circovirus 2	Porcine circovirus 2 isolate P624LB, complete genome	Vietnam	JX099783	P624LB	2009
JX099786.1	Porcine circovirus 2	Porcine circovirus 2 isolate P2425NT, complete genome	Vietnam	JX099786	P2425NT	2008
JX406424.1	Porcine circovirus 2	Porcine circovirus 2 strain DY1102, complete genome	China	JX406424	DY1102	2012
KC618389.1	Porcine circovirus 2	Porcine circovirus 2 strain struve, complete genome	USA	KC618389	struve	2008
KJ729075.1	Porcine circovirus 2	Porcine circovirus-2 isolate PCV2MRT-192-13, complete genome	india	KJ729075	PCV2MRT-192-13	2013
KT369068.1	Porcine circovirus 2	Porcine circovirus 2 strain Papuan 05.1, complete genome	Indonesia	KT369068	Papuan 05.1	2013
KT795287.1	Porcine circovirus 2	Porcine circovirus 2 strain MEX/41238/2014, complete genome	USA	KT795287	MEX/41238/2014	2014
KT795289.1	Porcine circovirus 2	Porcine circovirus 2 strain USA/43520/2015, complete genome	USA	KT795289	USA/43520/2015	2015
KT819169.1	Porcine circovirus 2	Porcine circovirus 2 isolate 059_14_8, complete genome	Brazil	KT819169	059_14_8	2014
KT870146.1	Porcine circovirus 2	Porcine circovirus 2 isolate PCV2/USA/NE-001/2015, complete genome	USA	KT870146	PCV2/USA/NE-001/2015	2015
LC004746.1	Porcine circovirus 2	Porcine circovirus-2 genes for replication protein, capsid protein, complete cds, isolate: MZ-1	india	LC004746	MZ-1	2012
MF326371.1	Porcine circovirus 2	Porcine circovirus 2 isolate XJ16KEL01, complete genome	China	MF326371	XJ16KEL01	2016
MF589523.1	Porcine circovirus 2	Porcine circovirus 2 isolate PCV2-CN/FuJian-612-2017, complete genome	China	MF589523	PCV2-CN/FuJian-612-2017	2017
MZ995480.1	Porcine circovirus 2	Porcine circovirus 2 strain PCV2-CS139-2018, complete genome	China	MZ995480	PCV2-CS139-2018	2018
MZ995481.1	Porcine circovirus 2	Porcine circovirus 2 strain PCV2-HH192-2020, complete genome	China	MZ995481	PCV2-HH192-2020	2020
MZ995484.1	Porcine circovirus 2	Porcine circovirus 2 strain PCV2-LD398-2020, complete genome	China	MZ995484	PCV2-LD398-2020	2020
