# Supplementary material for: Epidemiologic Investigation and Genetic Variation Analysis of PRRSV, PCV2, and PCV3 in Guangdong Province, China from 2020 to 2022
Source: Viruses. 2024 Oct 29;16(11):1687. doi: 10.3390/v16111687 (PMC11598979; doi:10.3390/v16111687)
Supplement: Supplementary file 1 [file viruses-16-01687-s001.zip › Working sheets-PCV3 reference strains.xlsx]

## Sheet: Working sheets-PCV3 reference s
ID	Organism	Definition	Accessions	country	collection_date	strain
MF155642.1	Porcine circovirus 3	Porcine circovirus 3 strain PCV3-Chian/GX2016-2, complete genome	MF155642	China	2016	PCV3-Chian/GX2016-2
MF155643.1	Porcine circovirus 3	Porcine circovirus 3 strain PCV3-China/GX2016-3, complete genome	MF155643	China	2016	PCV3-China/GX2016-3
MF162298.1	Porcine circovirus 3	Porcine circovirus 3 isolate PCV3-IT/CO2017, complete genome	MF162298	Italy	2017	PCV3-IT/CO2017
MF162299.1	Porcine circovirus 3	Porcine circovirus 3 isolate PCV3-IT/MN2017, complete genome	MF162299	Italy	2017	PCV3-IT/MN2017
MF405272.1	Porcine circovirus 3	Porcine circovirus 3 isolate PCV3/CN/GDBL1/2017, complete genome	MF405272	China	2017	PCV3/CN/GDBL1/2017
MF589103.1	Porcine circovirus 3	Porcine circovirus 3 strain PCV3/CN/Guangdong-HZ4/2015, complete genome	MF589103	China	2015	PCV3/CN/Guangdong-HZ4/2015
MF589104.1	Porcine circovirus 3	Porcine circovirus 3 strain PCV3/CN/Guangdong-MX3/2015, complete genome	MF589104	China	2015	PCV3/CN/Guangdong-MX3/2015
MF611876.1	Porcine circovirus 3	Porcine circovirus 3 strain PCK3-1701, complete genome	MF611876	South Korea	2016	PCK3-1701
MF611877.1	Porcine circovirus 3	Porcine circovirus 3 strain PCK3-1702, complete genome	MF611877	South Korea	2016	PCK3-1702
MF589107.1	Porcine circovirus 3	Porcine circovirus 3 strain PCV3/CN/Jiangxi-B1/2017, complete genome	MF589107	China	2017	PCV3/CN/Jiangxi-B1/2017
KY996344.1	Porcine circovirus 3	Porcine circovirus 3 isolate PCV3/KU-1608, complete genome	KY996344	South Korea	2016	PCV3/KU-1608
KX458235.1	Porcine circovirus 3	Porcine circovirus 3 strain 2164, complete genome	KX458235	USA	2015	2164
MW715784.1	Porcine circovirus 3	Porcine circovirus 3 isolate PCV3/CN/SD-DK, complete genome	MW715784	China	2020	PCV3/CN/SD-DK
MZ449242.1	Porcine circovirus 3	Porcine circovirus 3 isolate PCV3-Neimenggu-2020, complete genome	MZ449242	China	2020	N/A
KX778720.1	Porcine circovirus 3	Porcine circovirus 3 strain PCV3-US/MO2015, complete genome	KX778720	USA	2015	PCV3-US/MO2015
KY075986.1	Porcine circovirus 3	Porcine circovirus 3 strain PCV3/CN/Fujian-5/2016, complete genome	KY075986	China	2016	PCV3/CN/Fujian-5/2016
KY075987.1	Porcine circovirus 3	Porcine circovirus 3 strain PCV3/CN/Fujian-12/2016, complete genome	KY075987	China	2016	PCV3/CN/Fujian-12/2016
KY075988.1	Porcine circovirus 3	Porcine circovirus 3 strain PCV3/CN/Henan-13/2016, complete genome	KY075988	China	2016	PCV3/CN/Henan-13/2016
KY075989.1	Porcine circovirus 3	Porcine circovirus 3 strain PCV3/CN/Jiangxi-62/2016, complete genome	KY075989	China	2016	PCV3/CN/Jiangxi-62/2016
KY075990.1	Porcine circovirus 3	Porcine circovirus 3 strain PCV3/CN/Chongqing-147/2016, complete genome	KY075990	China	2016	PCV3/CN/Chongqing-147/2016
KY075991.1	Porcine circovirus 3	Porcine circovirus 3 strain PCV3/CN/Chongqing-148/2016, complete genome	KY075991	China	2016	PCV3/CN/Chongqing-148/2016
KY354038.1	Porcine circovirus 3	Porcine circovirus 3 strain CN/Hubei-610/2016, complete genome	KY354038	China	2016	CN/Hubei-610/2016
KY354039.1	Porcine circovirus 3	Porcine circovirus 3 strain CN/Hubei-618/2016, complete genome	KY354039	China	2016	CN/Hubei-618/2016
KY865243.1	Porcine circovirus 3	Porcine circovirus 3 isolate CHN_Shanghai_0708_2016, complete genome	KY865243	China	2016	CHN_Shanghai_0708_2016
KY996337.1	Porcine circovirus 3	Porcine circovirus 3 isolate PCV3/KU-1601, complete genome	KY996337	South Korea	2016	PCV3/KU-1601
KY996338.1	Porcine circovirus 3	Porcine circovirus 3 isolate PCV3/KU-1602, complete genome	KY996338	South Korea	2016	PCV3/KU-1602
KY996340.1	Porcine circovirus 3	Porcine circovirus 3 isolate PCV3/KU-1604, complete genome	KY996340	South Korea	2016	PCV3/KU-1604
KY996341.1	Porcine circovirus 3	Porcine circovirus 3 isolate PCV3/KU-1605, complete genome	KY996341	South Korea	2016	PCV3/KU-1605
KY996342.1	Porcine circovirus 3	Porcine circovirus 3 isolate PCV3/KU-1606, complete genome	KY996342	South Korea	2016	PCV3/KU-1606
MF079253.1	Porcine circovirus 3	Porcine circovirus 3 strain PCV3-BR/RS/6, complete genome	MF079253	Brazil	2016	PCV3-BR/RS/6
MF079254.1	Porcine circovirus 3	Porcine circovirus 3 strain PCV3-BR/RS/8, complete genome	MF079254	Brazil	2016	PCV3-BR/RS/8
