# Supplementary material for: Epidemiologic Investigation and Genetic Variation Analysis of PRRSV, PCV2, and PCV3 in Guangdong Province, China from 2020 to 2022
Source: Viruses. 2024 Oct 29;16(11):1687. doi: 10.3390/v16111687 (PMC11598979; doi:10.3390/v16111687)
Supplement: Supplementary file 1 [file viruses-16-01687-s001.zip › Working sheets-PRRSV reference strains.xlsx]

## Sheet: Working sheets-PRRSV reference 
ID	Organism	Accessions	country	collection_date	strain	Definition
M96262.2	Lelystad virus	M96262	Netherlands	1991	Lelystad virus	Lelystad virus, complete genome
JN654459.1	Porcine reproductive and respiratory syndrome virus	JN654459	USA	2008	NADC30	Porcine reproductive and respiratory syndrome virus strain NADC30, complete genome
KJ143621.1	Porcine reproductive and respiratory syndrome virus	KJ143621	China	2012	HENAN-HEB	Porcine reproductive and respiratory syndrome virus strain HENAN-HEB, complete genome
KR706343.1	Porcine reproductive and respiratory syndrome virus	KR706343	China	2013	JL580	Porcine reproductive and respiratory syndrome virus strain JL580, complete genome
KU523366.1	Porcine reproductive and respiratory syndrome virus	KU523366	China	2015	WUH5	Porcine reproductive and respiratory syndrome virus isolate WUH5, complete genome
KF724409.1	Porcine reproductive and respiratory syndrome virus	KF724409	USA	2013	XW015	Porcine reproductive and respiratory syndrome virus isolate XW015, complete genome
MF326985.1	Porcine reproductive and respiratory syndrome virus	MF326985	USA	2014	IA/2014/NADC34	Porcine reproductive and respiratory syndrome virus strain IA/2014/NADC34, complete genome
KP861625.1	Porcine reproductive and respiratory syndrome virus	KP861625	China	2014	CHsx1401	Porcine reproductive and respiratory syndrome virus strain CHsx1401, complete genome
KP860909.1	Porcine reproductive and respiratory syndrome virus	KP860909	China	2015	FJZ03	Porcine reproductive and respiratory syndrome virus strain FJZ03, complete genome
KT945017.1	Porcine reproductive and respiratory syndrome virus	KT945017	China	2015	HNjz15	Porcine reproductive and respiratory syndrome virus strain HNjz15, complete genome
KX815413.1	Porcine reproductive and respiratory syndrome virus	KX815413	China	2015	15HEN1	Porcine reproductive and respiratory syndrome virus isolate 15HEN1, complete genome
KT945018.1	Porcine reproductive and respiratory syndrome virus	KT945018	China	2015	HNyc15	Porcine reproductive and respiratory syndrome virus strain HNyc15, complete genome
KF611905.1	Porcine reproductive and respiratory syndrome virus	KF611905	China	2013	HENAN-XINX	Porcine reproductive and respiratory syndrome virus isolate HENAN-XINX, complete genome
KP860910.1	Porcine reproductive and respiratory syndrome virus	KP860910	China	2015	FJY04	Porcine reproductive and respiratory syndrome virus strain FJY04, complete genome
KX766379.1	Porcine reproductive and respiratory syndrome virus	KX766379	China	2016	HNhX	Porcine reproductive and respiratory syndrome virus isolate HNhx, complete genome
KX169191.1	Porcine reproductive and respiratory syndrome virus	KX169191	China	2014	FJ1402	Porcine reproductive and respiratory syndrome virus isolate FJ1402, complete genome
KU523367.1	Porcine reproductive and respiratory syndrome virus	KU523367	China	2011	WUH6	Porcine reproductive and respiratory syndrome virus isolate WUH6, complete genome
KU950374.1	Porcine reproductive and respiratory syndrome virus	KU950374	China	2015	HENZMD-9	Porcine reproductive and respiratory syndrome virus strain HENZMD-9, complete genome
KX815428.1	Porcine reproductive and respiratory syndrome virus	KX815428	China	2015	15SC3	Porcine reproductive and respiratory syndrome virus isolate 15SC3, complete genome
MG860516.1	Porcine reproductive and respiratory syndrome virus	MG860516	China	2017	LNWK96	Porcine reproductive and respiratory syndrome virus isolate LNWK96, complete genome
KY373214.1	Porcine reproductive and respiratory syndrome virus	KY373214	China	2014	JSWA	Porcine reproductive and respiratory syndrome virus isolate JSWA, complete genome
KX815432.1	Porcine reproductive and respiratory syndrome virus	KX815432	China	2015	15ZJ1	Porcine reproductive and respiratory syndrome virus isolate 15ZJ1, complete genome
MG913987.1	Porcine reproductive and respiratory syndrome virus	MG913987	China	2017	LNWK130	Porcine reproductive and respiratory syndrome virus isolate LNWK130, complete genome
MG914067.1	Porcine reproductive and respiratory syndrome virus	MG914067	China	2017	SCcd17	Porcine reproductive and respiratory syndrome virus isolate SCcd17, complete genome
JQ308798.1	Porcine reproductive and respiratory syndrome virus	JQ308798	China	2011	QYYZ	Porcine reproductive and respiratory syndrome virus strain QYYZ, complete genome
JQ743666.1	Porcine reproductive and respiratory syndrome virus	JQ743666	China	2010	QY2010	Porcine reproductive and respiratory syndrome virus strain QY2010, complete genome
KF678434.1	Porcine reproductive and respiratory syndrome virus	KF678434	China	2012	SH1211	Porcine reproductive and respiratory syndrome virus isolate SH1211, complete genome
MF124329.1	Porcine reproductive and respiratory syndrome virus	MF124329	China	2014	GD1404	Porcine reproductive and respiratory syndrome virus isolate GD1404, complete genome
MF196905.1	Porcine reproductive and respiratory syndrome virus	MF196905	China	2016	SCcd16	Porcine reproductive and respiratory syndrome virus strain SCcd16, complete genome
KX689233.1	Porcine reproductive and respiratory syndrome virus	KX689233	China	2015	XJZX1-2015	Porcine reproductive and respiratory syndrome virus isolate XJzx1-2015, complete genome
KP998476.1	Porcine reproductive and respiratory syndrome virus	KP998476	China	2015	FJFS	Porcine reproductive and respiratory syndrome virus strain FJFS, complete genome
JN662424.1	Porcine reproductive and respiratory syndrome virus	JN662424	China	2011	GM2	Porcine reproductive and respiratory syndrome virus strain GM2, complete genome
EF536003.1	Porcine reproductive and respiratory syndrome virus	EF536003	USA	2007	VR2332	Porcine reproductive and respiratory syndrome virus strain VR2332, complete genome
AF331831.1	Porcine reproductive and respiratory syndrome virus	AF331831	China	2000	BJ-4	Porcine reproductive and respiratory syndrome virus BJ-4, complete genome
AF066183.4	Porcine reproductive and respiratory syndrome virus	AF066183	USA	1994	RespPRRS vaccine	Porcine reproductive and respiratory syndrome virus RespPRRS MLV, complete genome
AY150312.1	PRRSV HB-1(sh)/2002	AY150312	China	2002	HB-1（sh）/2002	PRRSV HB-1(sh)/2002, complete genome
AY262352.1	PRRSV HB-2(sh)/2002	AY262352	China	2004	HB2(sh)/2002	PRRSV HB-2(sh)/2002, complete genome
EU860248.1	Porcine reproductive and respiratory syndrome virus	EU860248	China	2006	TJ	Porcine respiratory and reproductive syndrome virus strain TJ, complete genome
EU109503.1	Porcine reproductive and respiratory syndrome virus	EU109503	China	2007	GD	Porcine respiratory and reproductive syndrome virus strain GD, complete genome
JF748717.1	Porcine reproductive and respiratory syndrome virus	JF748717	China	2009	YD	Porcine reproductive and respiratory syndrome virus strain YD, complete genome
KJ002451.1	Porcine reproductive and respiratory syndrome virus	KJ002451	China	2013	HeNan-A1	Porcine reproductive and respiratory syndrome virus strain HeNan-A1, complete genome
AY032626.1	Porcine reproductive and respiratory syndrome virus	AY032626, AF059352, AF132118	China	1996	CH-1a	Porcine reproductive and respiratory syndrome virus strain CH-1a, complete genome
KU950372.1	Porcine reproductive and respiratory syndrome virus	KU950372	China	2014	HENXX-1	Porcine reproductive and respiratory syndrome virus strain HENXX-1, complete genome
EU807840.1	Porcine reproductive and respiratory syndrome virus	EU807840	China	2016	CH1R	Porcine respiratory and reproductive syndrome virus isolate CH-1R, complete genome
EF635006.1	Porcine reproductive and respiratory syndrome virus	EF635006	China	2016	HUN4	Porcine respiratory and reproductive syndrome virus strain HUN4, complete genome
EF641008.1	Porcine reproductive and respiratory syndrome virus	EF641008	China	2016	JXwn06	Porcine respiratory and reproductive syndrome virus strain JXwn06, complete genome
EU200962.1	Porcine reproductive and respiratory syndrome virus	EU200962	China	2016	Henan-1	Porcine respiratory and reproductive syndrome virus strain Henan-1, complete genome
KX510269.1	Porcine reproductive and respiratory syndrome virus	KX510269	China	2017	TJnh1501	Porcine reproductive and respiratory syndrome virus strain TJnh1501, complete genome
EF112445.1	Porcine reproductive and respiratory syndrome virus	EF112445	China	2006	JXA1	Porcine respiratory and reproductive syndrome virus strain JXA1, complete genome
FJ548853.1	Porcine reproductive and respiratory syndrome virus	FJ548853	China	2008	JXA1 P80	Porcine respiratory and reproductive syndrome virus strain JXA1 P80, complete genome
JQ326271.1	Porcine reproductive and respiratory syndrome virus	JQ326271	China	2011	WUH4	Porcine reproductive and respiratory syndrome virus strain WUH4, complete genome
FJ536165.1	Porcine reproductive and respiratory syndrome virus	FJ536165	China	2004	NB/04	Porcine respiratory and reproductive syndrome virus strain NB/04, complete genome
KT351739.1	Porcine reproductive and respiratory syndrome virus	KT351739	China	2013	HLJA1	Porcine reproductive and respiratory syndrome virus strain HLJA1, complete genome
